# Supplementary material for: Effect of Mobile Health Interventions on Lifestyle and Anthropometric Characteristics of Uncontrolled Hypertensive Participants: Secondary Analyses of a Randomized Controlled Trial
Source: Healthcare (Basel). 2023 Apr 8;11(8):1069. doi: 10.3390/healthcare11081069 (PMC10138120; doi:10.3390/healthcare11081069)
Supplement: Supplementary file 1 [file healthcare-11-01069-s001.zip]

Archive with 1 entries (1 files):
- healthcare-2260993-supplementary.pdf
